# Supplementary material for: Methionine aminopeptidase 2 and its autoproteolysis product have different binding sites on the ribosome
Source: Nat Commun. 2024 Jan 24;15:716. doi: 10.1038/s41467-024-44862-7 (PMC10808355; doi:10.1038/s41467-024-44862-7)
Supplement: Supplementary file 4 — SUPPLEMENTARY Dataset 1 [file 41467_2024_44862_MOESM4_ESM.zip]

Archive with 5 entries (4 files):
- Supplementary Dataset 1/
- Supplementary Dataset 1/MS_databank.fasta
- __MACOSX/Supplementary Dataset 1/._MS_databank.fasta
- Supplementary Dataset 1/Primers.xlsx
- __MACOSX/Supplementary Dataset 1/._Primers.xlsx
