# Supplementary material for: Methionine aminopeptidase 2 and its autoproteolysis product have different binding sites on the ribosome
Source: Nat Commun. 2024 Jan 24;15:716. doi: 10.1038/s41467-024-44862-7 (PMC10808355; doi:10.1038/s41467-024-44862-7)
Supplement: Supplementary file 4 — SUPPLEMENTARY Dataset 1 [file 41467_2024_44862_MOESM4_ESM.zip › Supplementary Dataset 1/Primers.xlsx]

## Sheet: Sheet1
Primer name		sequence
hsMAP1_fwd		CCAGGCAGTGGTAGCATGGCGGCCGTGGAG
hsMAP1_rev		CGGGTGGCTCCAGGATCCTTAAAATTGAGACATGAAGTGAGGC
hsMAP2_fwd		CCAGGCAGTGGTAGCATGGCGGGTGTGGAGG
hsMAP2_rev		CGGGTGGCTCCAGGATCCTTAATAGTCATCTCCTCTGCTG
ctMAP2_fwd		CAGGCAGTGGTAGCATGGCTGCCCAAGTTCCTAC
ctMAP2_rev		GTGGCTCCAGGATCCTTAGTAGTCGTCGCCACGG
pFastBac_fwd		TAAGGATCCTGGAGCCAC
pFactBac_rev		CATGCTACCACTGCCTG
